# Supplementary material for: Profibrotic Biomarkers Correlate with Clinical Presentation and Outcome in Cardiac Transthyretin Amyloidosis
Source: Int J Mol Sci. 2025 Nov 4;26(21):10714. doi: 10.3390/ijms262110714 (PMC12609947; doi:10.3390/ijms262110714)
Supplement: Supplementary file 1 [file ijms-26-10714-s001.zip]

Archive with 1 entries (1 files):
- ijms-3875920-supplementary.pptx
